# Supplementary material for: Predicting Risk of Post-Operative Morbidity and Mortality following Gynaecological Oncology Surgery (PROMEGO): A Global Gynaecological Oncology Surgical Outcomes Collaborative Led Study
Source: Cancers (Basel). 2024 May 26;16(11):2021. doi: 10.3390/cancers16112021 (PMC11170986; doi:10.3390/cancers16112021)
Supplement: Supplementary file 1 [file cancers-16-02021-s001.zip]

Archive with 2 entries (2 files):
- cancers-2999215 Copy of GO SOAR_Collaborator list_PubMed_v2.xlsx
- cancers-2999215-supplementary tables.pdf
