# Supplementary material for: Predicting Risk of Post-Operative Morbidity and Mortality following Gynaecological Oncology Surgery (PROMEGO): A Global Gynaecological Oncology Surgical Outcomes Collaborative Led Study
Source: Cancers (Basel). 2024 May 26;16(11):2021. doi: 10.3390/cancers16112021 (PMC11170986; doi:10.3390/cancers16112021)
Supplement: Supplementary file 1 [file cancers-16-02021-s001.zip › cancers-2999215 Copy of GO SOAR_Collaborator list_PubMed_v2.xlsx]

## Sheet: GO SOAR1 Collaborators
Surname	Middle Name (if applicable)	First name
Bizzarri		Nicolò
Kamfwa		Paul
Elshami		Mohamedraed
Elhadi		Muhammed
Kacimi	Oussama	Salah Eddine
Abualdahab		Noor
Saad		Mahmoud
Nafea		Ahmed
Ferraioli		Domenico
Karout		Lina
Ismail		Alaa
Sobocan		Monika
Hussein	Mohamed Ali	Mustafa
Zazo		Aya
Baiocchi		Glauco
Tirapelli Gonçalves		Bruna
Adeyeye		Ademola
Al Houri		Ahmad
Al Houri		Hasan
Al Matar		Marah
Khamees		Almu'atasim
Massadi	Sabri	Mustafa
Banat		Mohamad
Badaren		Omar
Adwan		Dema
Albokai		Mustafa
Alhasie	A Sh	Halima
Hasan	Ebrahim	Wesam
Nawfal		Hamdi
Hamza		Amr
Otman	Hassan	Rema
Naana	Abdalla	Reyam
Govorov		Igor
Dikareva		Elena
Ulrikh		Elena
Hajjaj		Baraa
Yousef	Odeh	Shukri
Al-Isawi		Ali
Al-khafaji		Alyaa Raad Bahlol
Abbas	M	Ahmed
Ramadan	F	Mohammed
Khodry	M	Mustafa
Awad		Mohammad
Fundafunda		Swali
Kalima-Munalula		Mukatimui
Tidjane		Anisse
Shahin		Farah
Atallah		David
Tarchichi		Samer
Feghali		Iman
El Kassis		Nadine
Chaves	Bessa Pereira	Claudia
Fernandes	de Souza	Daniel
Paiva	Frazao	Ana Claudia
De Oliveira	Silva	Rafaela
Alsumadi		Maen
Obiedat		Ziena
Şahin Aker		Seda
Aksoy		Hüseyin
Alsardieh		Wafa’
Sindiani	Mahmoud	Amer
Taskiran		Cagatay
Giray		Burak
Vatansever		Dogan
Adefemi	Kayode	Ayodeji
Olumodeji	Moses	Ayokunle
Refky		Basel
Elamin		Waleed
Alsalman		Hassan
Kulikova		Svetlana
Sorokin		Pavel
Utkin		Dmitrii
Novozhilov		Mikhail
Abduragimova		Zarema
Malakyan		Zhirayr
Stepanyan		Artem
Alaverdyan		Areg
Abu Jayyab	Ahmad	Mustafa
Ashraf	Alattar	Husameddin
Alshatshat	Othman	Abdulhadi
Fadlalmola	Ali	Hammad
Amarin		Zouhair
Ababneh		Hazim
Al-Jarrah		Amar
Ahmed	AM	Mohammad
Hussein		Sara
Vadaparty		Annapurna
Raghavendrachar	Bangalore	Rekha
Bhaumik		Jaydip
Ghosh		Anik
Mishra		Jagannath
Al-Shehabi		Zuheir
Hassan		Bassam
Kamarudin		Maherah
Tan		Chee Yang
Ifthikar	Anjum	Mariam
Kumar KM		Kiran
Vijaykumar		M
Shetty		Rohan
Akbar		Jallaluddin
Elimam		Ali
Husain		Shatha
Arcieri		Martina
Ercoli		Alfredo
Arrigo		Davide
Restaino		Stefano
Vizzielli		Giuseppe
Pellecchia		Giulia
Driul		Lorenza
Degano		Matilde
Casanova		Joao
Proença		Sara
Pache		Basile
Mathevet		Patrice
Poncová		Renata
Ang		Christine
Cassar	Ivan	Viktor
Pearce		Lorraine
Undurraga		Manuela
Guani		Benedetta
Feki		Anis
Mancebo		Gemma
Fabregó		Berta
Miralpeix		Ester
Gil-Ibáñez		Blanca
Tejerizo		Alvaro
López González		Gregorio
Pantoja-Garrido		Manuel
Polo-Velasco		Alfredo
Rodríguez-Sánchez-Reyman		Julia
Martinelli		Fabio
Cimmino		Chiara
Raspagliesi		Francesco
Angeles		Martina Aida
Del		Mathilde
Martinez		Alejandra
Fischer		Marc
Falconer		Henrik
Lidman		Kajsa
Rychlik		Agnieszka
Derda		Katarzyna
Gurumurthy		Mahalakshmi
Cairns		Mary
McPherson		Lori
Foley	W	Olivia
Roque	R	Dario
Cola		Edoardo
Pelagalli		Mauro
Papadia		Andrea
Gasparri		Maria Luisa
Fagotti		Anna
Zampolini Faustini		Alice
Ferrante		Giulia
Scambia		Giovanni
Madhuri		Thumuluru Kavitha
Assalaarachchi		Hasanthi
Aslam		Aqsa
Phadnis		Saurabh
Brockbank		Elly
Lawrence		Alexandra
Jeyarajah		Arjun
Dilley		James
Manchanda		Ranjit
Alvarado		Ana Patricia Louise
Butler		John
Gomes		Nana
Heath		Owen
Nobbenhuis		Marielle
Ind		Thomas
Barton		Desmond
Lago		Víctor
Sharma		Aarti
Zeinah		Hassan
Smith		Catherine
Cokan		Andrej
Timošek		Eva
Wield		Alyssa
Janmey		Isabel
Gomez-Hidalgo	R	Natalia
Luzarraga Aznar		Ana
Gil-Moreno		Antonio
